# Supplementary material for: Single‐cell RNA sequencing identify SDCBP in ACE2‐positive bronchial epithelial cells negatively correlates with COVID‐19 severity
Source: J Cell Mol Med. 2021 Jun 16;25(14):7001–12. doi: 10.1111/jcmm.16714 (PMC8278084; doi:10.1111/jcmm.16714)
Supplement: Supplementary file 4 — Table S1 [file JCMM-25-7001-s006.csv]

	CCGTTCAAGGGTCGAT-1	CCGTTCATCCGCAGTG-1	CCTACACGTAAATGTG-1	CGAACATAGGTAGCCA-1	CTGTTTAAGCACAGGT-1	GACTGCGAGGCTATCT-1	GGATTACGTTCGGCAC-1	GGGTCTGGTCAGATAA-1	GTGTTAGCACACGCTG-1	TACTTGTCAGCTGTGC-1	TATCTCATCTTCAACT-1	TCACGAAAGGCCGAAT-1	TCAGGTAAGACGCAAC-1	TCATTACTCACATGCA-1	TCATTACTCGGATGGA-1	TTCGAAGCAGTAAGCG-1	CACCAGGGTACTCGCG-1	CGTCTACTCAGTACGT-1	CTTTGCGTCATAACCG-1	GTATTCTAGTCCAGGA-1	GTCTTCGGTTCAACCA-1	TCCACACTCGCAAGCC-1	TCGGGACGTTCAGACT-1	TGAGCCGCATCGATTG-1	TTCTTAGTCTATCGCC-1	ACATACGTCTAGAGTC-1	ACATGGTCAAGTCATC-1	CGTGTAACATCGATGT-1	GCACATATCAAACAAG-1	GCAGTTAAGCTCCTTC-1	GTCGGGTTCATGTCTT-1	TACGGGCAGCCTATGT-1	TGCCCATAGGCAATTA-1	TGCTGCTCAAAGAATC-1	AACCGCGAGGTGCTAG-1	AGTAGTCGTGCCTGGT-1	AGTGTCACAGTGGAGT-1	ATCACGAAGCTGATAA-1	CAAGATCAGTATCGAA-1	CACACCTCAGTCAGAG-1	CAGCTAATCTCAAGTG-1	CAGGTGCTCGCAAACT-1	CAGTCCTTCGAGCCCA-1	CATATGGCATGGTCTA-1	CATATGGCATTCCTGC-1	CTCGAAAGTCTAGCGC-1	CTGCTGTAGAGGTAGA-1	CTTGGCTGTATTAGCC-1	GAACATCAGACATAAC-1
ACE2	1	1	2	1	1	1	1	1	1	1	1	1	2	1	1	2	1	1	1	1	1	2	1	1	1	1	1	1	1	1	1	1	1	1	1	1	1	1	1	1	1	1	1	1	1	1	1	1	1
TMPRSS2	3	2	2	0	1	3	0	1	0	2	1	2	1	5	0	0	3	0	0	0	0	1	0	0	1	1	2	0	0	0	0	0	1	0	0	1	1	2	0	1	1	2	2	0	0	0	1	5	0
[truncated: 173 more columns]
