# Supplementary material for: Single‐cell RNA sequencing identify SDCBP in ACE2‐positive bronchial epithelial cells negatively correlates with COVID‐19 severity
Source: J Cell Mol Med. 2021 Jun 16;25(14):7001–12. doi: 10.1111/jcmm.16714 (PMC8278084; doi:10.1111/jcmm.16714)
Supplement: Supplementary file 8 — Table S5 [file JCMM-25-7001-s003.csv]

	AAACCCACAGACACAG-1	AAAGGGCTCGCAACAT-1	ACAACCAGTGGATCGA-1	ACAGAAAAGCTCTGTA-1	ACATGCATCCTACGAA-1	ACGGTCGAGTTGCTGT-1	ACGTACACAAGACCTT-1	ACTTAGGCACACCGCA-1	AGCCAGCTCAACTCTT-1	AGTTAGCAGGCCACTC-1	ATACCGAAGGACAGTC-1	ATCGCCTTCAGAGTTC-1	ATCTCTAAGAAGAACG-1	ATCTCTACATGTCGTA-1	ATCTTCAAGGACACTG-1	CAACAACCAGCTCTGG-1	CAACAACCATCATCCC-1	CACCAAAGTCCGACGT-1	CACCGTTCATTGCCGG-1	CACTGAACAACAGATA-1	CATCAAGTCCTTGACC-1	CATCGCTCATATGCGT-1	CATTGCCAGCGAGTCA-1	CCATAAGAGGTTTGAA-1	CCCTAACAGACTTGTC-1	CCGGTAGTCCACTAGA-1	CCTTTGGAGTGGCCTC-1	CGAGTGCGTGCGCTCA-1	CGAGTGCTCCTCTCTT-1	CGGTCAGAGAGTCACG-1	CGTAAGTAGCACTAGG-1	CGTGCTTAGTCAGAGC-1	CGTGTCTCAGCCTTCT-1	CTAACTTAGCGTCAAG-1	CTAGACATCGTGGGAA-1	CTCATCGCATGGCTGC-1	CTCCATGAGGTATTGA-1	CTCTCGAGTTGCCATA-1	CTGATCCTCCTTCTTC-1	CTGGTCTCATGGGCAA-1	CTGGTCTGTAGTCTTG-1	GACCTTCAGTGGTGAC-1	GATAGCTGTCCACTCT-1	GATGGAGCAGTCAGTT-1	GCGTGCAAGGCTGGAT-1	GCTACAACAAGTAGTA-1	GGGACTCTCAAAGAAC-1	GGGCTACTCGTTACCC-1	GGTAACTTCTCCGTGT-1
SLC34A2	4	3	24	3	1	6	4	4	1	8	2	1	0	12	20	0	1	0	8	4	16	1	2	9	11	19	29	10	12	1	2	2	7	14	26	12	8	7	4	6	13	9	22	7	0	8	0	8	1
MUC1	3	1	14	2	5	2	12	2	1	6	1	0	0	9	8	3	2	3	3	7	13	0	0	6	11	7	13	5	7	4	6	3	7	7	10	7	9	7	2	5	10	11	12	7	1	15	2	12	5
ACTL6A	0	0	1	0	1	0	0	0	0	1	0	1	1	0	0	0	0	0	0	0	1	0	0	1	0	0	0	0	0	0	0	0	0	0	0	0	0	0	0	0	1	0	0	0	0	0	0	0	1
ACTN1	0	0	0	0	1	0	0	0	0	0	0	0	0	0	0	0	0	0	0	0	0	0	0	0	0	0	0	0	0	0	0	0	0	0	0	0	0	0	0	0	0	0	0	1	0	0	0	0	0
AKT2	0	0	0	0	0	0	0	0	0	0	0	0	0	0	0	0	0	0	0	0	0	0	1	0	0	0	1	0	0	0	0	0	0	0	1	0	0	1	0	0	0	0	0	0	0	0	0	0	0
AAK1	0	0	0	0	0	0	0	0	0	0	0	0	0	0	0	0	0	0	0	0	1	0	1	0	0	0	0	0	0	0	0	1	0	1	1	0	0	0	0	0	0	0	0	1	0	0	0	0	0
CD83	0	0	0	0	0	0	0	0	0	0	0	0	0	0	0	0	0	0	0	0	0	0	0	0	0	0	0	0	0	0	0	0	0	0	0	0	0	0	0	0	0	0	0	0	0	0	0	0	0
THBD	0	0	0	0	0	0	0	0	0	0	0	0	0	0	0	0	0	0	0	0	0	0	0	0	0	0	0	0	0	0	0	0	0	0	0	0	0	0	0	0	0	0	0	0	0	0	0	0	0
NRP1	0	0	0	0	1	0	0	0	0	0	0	0	0	0	0	0	0	0	0	0	0	0	0	0	0	0	0	0	0	0	1	0	0	0	0	0	0	0	0	0	0	0	1	0	0	0	0	0	0
ITGAM	0	0	0	0	0	0	0	0	0	0	0	0	0	0	0	0	0	0	0	0	0	0	0	0	0	0	0	0	0	0	0	0	0	0	0	0	0	0	0	0	0	0	0	0	0	0	0	0	0
CCL18	0	0	0	0	0	0	0	0	0	0	0	0	0	0	0	0	0	0	0	0	0	0	0	0	0	0	0	0	0	0	0	0	0	0	0	0	0	0	0	0	0	0	0	0	0	0	0	0	0
CD163	0	0	0	0	0	0	0	0	0	0	0	0	0	0	0	0	0	0	0	0	0	0	0	0	0	0	0	0	0	0	0	0	0	0	0	0	0	0	0	0	0	0	0	0	0	0	0	0	0
MCAM	0	0	0	0	0	0	0	0	0	0	0	0	0	0	0	0	0	0	0	0	0	0	0	0	0	0	0	0	0	0	0	0	0	0	0	0	0	0	0	0	0	0	0	0	0	0	0	0	0
CD36	0	0	1	0	0	0	2	0	0	0	0	0	2	0	1	0	0	0	0	0	0	0	0	0	0	2	0	0	1	0	0	0	1	0	0	0	1	0	0	0	1	1	0	0	0	2	0	0	0
CD8A	0	0	0	0	0	0	0	0	0	0	0	0	0	0	0	0	0	0	0	0	0	0	0	0	0	0	0	0	0	0	0	0	0	0	0	0	0	0	0	0	0	0	0	0	0	0	0	0	0
GNLY	0	0	0	0	0	0	0	0	0	0	0	0	0	0	0	0	0	0	0	0	0	0	0	0	0	0	0	0	0	0	0	0	0	0	0	0	0	0	0	0	0	0	0	0	0	0	0	0	0
CD19	0	0	0	0	0	0	0	0	0	0	0	0	0	0	0	0	0	0	0	0	0	0	0	0	0	0	0	0	0	0	0	0	0	0	0	0	0	0	0	0	0	0	0	0	0	0	0	0	0
[truncated: 27 more columns]
