# Supplementary material for: Single‐cell RNA sequencing identify SDCBP in ACE2‐positive bronchial epithelial cells negatively correlates with COVID‐19 severity
Source: J Cell Mol Med. 2021 Jun 16;25(14):7001–12. doi: 10.1111/jcmm.16714 (PMC8278084; doi:10.1111/jcmm.16714)
Supplement: Supplementary file 9 — Table S6 [file JCMM-25-7001-s008.csv]

	ATCGTGACAGAGTGAC.1	GATCACAGTAGAGGAA.1	TATCAGGCAATTCGTG.1	TCATATCCAAGAGATT.1	TGAGACTGTTGCCGCA.1	AAAGTGAAGCAGTACG-1	ACATCCCAGACCTCAT-1	ACATTTCCAGGAATCG-1	ACCTGTCTCGACATCA-1	ACGGGTCCATACCGTA-1	ACTATGGTCGCTACGG-1	ACTTTCACAAGCGAAC-1	AGGAGGTGTCCTCCTA-1	AGGATCTGTGGTCTCG-1	AGGGCTCAGCATGGGT-1	AGTAACCGTGGCCACT-1	ATCTTCAGTGACACAG-1	ATGCGATGTTGGCTAT-1	ATGGGTTGTCAAGGCA-1	ATTGGGTAGCCTGGAA-1	CAACAGTAGTGATCGG-1	CACCAAAAGGGACAGG-1	CAGTTCCTCGTGGAAG-1	CATTGCCAGATCCCGC-1	CCCTCTCGTATAATGG-1	CGAGTTACACTACTTT-1	CGATGGCCAGATCCTA-1	CGTGCTTTCTACTGCC-1	CTCGAGGCATGAAGGC-1	CTGGACGAGTCACGAG-1	GAGATGGCAGTAGTTC-1	GAGGGTATCTCGCCTA-1	GATTGGTAGCTCGCAC-1	GCTTTCGGTTTCACAG-1	GGATGTTCATTGGATC-1	GGCACGTAGTACCCTA-1	GGGACCTTCCTGCCAT-1	GTCAGCGGTGCACAAG-1	GTTCATTGTGCACAAG-1	TAATCTCAGGCTGGAT-1	TATTGGGGTATCCTCC-1	TCAGCCTCATTCACAG-1	TCAGGGCGTCTGTCAA-1	TCATCATTCCTATTGT-1	TCATGGAGTAACACCT-1	TCCACGTCATTGCAAC-1	TCCATGCTCCGATAAC-1	TCGGTCTGTGCAACGA-1	TGCAGTAGTGCCTGAC-1
SLC34A2	0	1	2	7	1	0	0	12	3	12	0	10	4	0	13	1	0	7	1	0	12	0	3	0	2	7	1	0	1	1	5	10	4	2	6	3	0	0	0	2	0	14	1	10	2	0	10	4	52
MUC1	5	5	31	42	12	0	1	5	0	12	8	1	1	0	2	17	1	4	3	2	2	0	10	6	2	1	9	1	4	1	4	16	2	0	6	4	1	5	1	9	1	7	5	29	1	9	13	4	32
ACTL6A	0	1	0	3	0	1	1	0	1	0	0	1	1	1	1	0	0	1	1	0	0	0	1	0	0	0	0	0	0	0	0	1	0	0	0	0	0	2	1	2	0	0	0	2	0	2	1	1	1
ACTN1	2	2	6	3	0	0	1	0	0	0	3	1	0	1	0	0	0	0	1	0	0	0	0	0	1	4	0	0	0	0	0	0	0	0	0	0	1	0	0	0	0	4	0	2	0	1	1	0	1
AKT2	0	1	3	1	0	1	0	0	0	0	0	0	0	1	1	1	0	0	0	0	0	1	0	1	0	0	0	0	0	0	0	0	0	0	0	0	0	0	0	1	1	0	0	0	0	0	1	1	1
AAK1	0	0	0	2	0	0	0	0	0	1	0	1	0	0	0	1	1	1	0	0	1	1	0	0	1	1	0	0	0	1	1	1	0	0	0	1	1	0	1	1	2	3	1	1	0	1	1	0	3
CD83	0	0	3	0	0	0	0	0	0	0	0	3	0	0	0	0	0	0	0	0	2	0	0	0	0	0	0	0	0	0	1	0	0	0	2	0	0	0	0	0	0	0	0	0	0	3	0	0	0
THBD	0	0	0	1	0	0	1	0	0	0	0	0	0	0	0	0	0	0	0	0	0	0	0	0	0	0	0	0	0	0	0	0	0	0	0	0	0	0	0	1	0	0	0	0	0	3	0	0	0
NRP1	0	0	0	0	0	0	0	0	0	1	0	0	0	0	0	0	0	0	0	0	0	0	0	0	0	0	0	0	0	0	0	0	0	0	0	0	1	0	0	0	1	2	0	0	0	0	0	0	0
ITGAM	0	0	0	0	1	0	0	0	0	0	0	0	0	0	0	0	0	0	0	0	0	0	0	0	0	0	0	0	0	0	0	0	0	0	0	0	0	0	0	0	0	0	0	0	0	0	0	0	0
CCL18	0	0	0	0	0	0	0	0	0	0	0	0	0	0	0	0	0	0	0	0	0	0	0	0	0	0	0	0	0	0	0	0	0	0	0	0	0	0	0	0	0	0	0	0	0	0	0	0	0
CD163	0	0	0	0	0	0	0	0	0	0	0	0	0	0	0	0	0	0	0	0	0	0	0	0	0	0	0	0	0	0	0	0	0	0	0	0	0	0	0	0	0	8	0	0	0	0	0	0	0
MCAM	0	0	0	1	0	0	0	0	0	0	0	0	0	0	0	0	0	0	0	0	0	0	0	0	0	0	0	0	0	0	0	0	0	0	0	0	0	0	0	0	0	0	0	0	0	0	0	0	0
CD36	0	0	0	0	0	0	0	0	0	0	0	0	0	0	0	0	0	0	0	0	0	0	0	0	0	0	0	0	0	0	0	0	0	0	0	0	0	0	0	0	0	0	0	0	0	0	0	0	1
CD8A	0	0	0	0	0	0	0	0	0	0	0	0	0	0	0	0	0	0	0	0	0	0	0	0	0	0	0	0	0	0	0	0	0	0	0	0	0	0	0	0	0	0	0	0	0	0	0	0	0
GNLY	0	0	0	0	0	0	0	0	0	0	0	0	0	0	0	0	0	0	0	0	0	0	0	0	0	0	0	0	0	0	0	0	0	0	0	0	0	0	0	0	0	0	0	0	0	0	0	0	0
CD19	0	0	1	0	0	0	0	0	0	0	0	0	0	0	0	0	0	0	0	0	0	0	0	0	0	0	0	0	0	0	0	0	0	0	0	0	0	0	0	0	0	0	0	0	0	0	0	0	0
[truncated: 6 more columns]
