# Supplementary material for: Single‐cell RNA sequencing identify SDCBP in ACE2‐positive bronchial epithelial cells negatively correlates with COVID‐19 severity
Source: J Cell Mol Med. 2021 Jun 16;25(14):7001–12. doi: 10.1111/jcmm.16714 (PMC8278084; doi:10.1111/jcmm.16714)
Supplement: Supplementary file 10 — Table S7 [file JCMM-25-7001-s001.csv]

	CCGTTCAAGGGTCGAT-1	CCGTTCATCCGCAGTG-1	CCTACACGTAAATGTG-1	CGAACATAGGTAGCCA-1	CTGTTTAAGCACAGGT-1	GACTGCGAGGCTATCT-1	GGATTACGTTCGGCAC-1	GGGTCTGGTCAGATAA-1	GTGTTAGCACACGCTG-1	TACTTGTCAGCTGTGC-1	TATCTCATCTTCAACT-1	TCACGAAAGGCCGAAT-1	TCAGGTAAGACGCAAC-1	TCATTACTCACATGCA-1	TCATTACTCGGATGGA-1	TTCGAAGCAGTAAGCG-1	CACCAGGGTACTCGCG-1	CGTCTACTCAGTACGT-1	CTTTGCGTCATAACCG-1	GTATTCTAGTCCAGGA-1	GTCTTCGGTTCAACCA-1	TCCACACTCGCAAGCC-1	TCGGGACGTTCAGACT-1	TGAGCCGCATCGATTG-1	TTCTTAGTCTATCGCC-1	ACATACGTCTAGAGTC-1	ACATGGTCAAGTCATC-1	CGTGTAACATCGATGT-1	GCACATATCAAACAAG-1	GCAGTTAAGCTCCTTC-1	GTCGGGTTCATGTCTT-1	TACGGGCAGCCTATGT-1	TGCCCATAGGCAATTA-1	TGCTGCTCAAAGAATC-1	AACCGCGAGGTGCTAG-1	AGTAGTCGTGCCTGGT-1	AGTGTCACAGTGGAGT-1	ATCACGAAGCTGATAA-1	CAAGATCAGTATCGAA-1	CACACCTCAGTCAGAG-1	CAGCTAATCTCAAGTG-1	CAGGTGCTCGCAAACT-1	CAGTCCTTCGAGCCCA-1	CATATGGCATGGTCTA-1	CATATGGCATTCCTGC-1	CTCGAAAGTCTAGCGC-1	CTGCTGTAGAGGTAGA-1	CTTGGCTGTATTAGCC-1	GAACATCAGACATAAC-1
SDCBP	2	3	4	0	4	3	1	8	2	3	4	3	1	4	1	25	17	1	1	0	0	2	4	0	0	1	1	0	4	0	1	8	8	1	7	1	2	3	10	2	4	5	8	8	10	1	0	3	8
SLC34A2	9	9	17	1	3	17	0	33	4	1	1	9	6	9	5	0	1	5	2	0	1	33	12	0	0	2	5	0	4	2	4	3	2	5	1	0	3	1	0	0	3	1	55	3	17	1	9	1	1
MUC1	2	7	9	1	26	13	6	5	6	2	10	1	5	8	13	0	0	5	2	4	3	6	28	1	1	12	0	5	0	9	3	1	0	11	0	14	16	6	0	16	10	19	36	0	22	0	23	23	24
ACTL6A	0	0	0	0	0	1	1	0	0	1	1	1	0	1	2	1	0	2	1	1	0	1	1	0	0	0	0	0	0	0	0	0	0	0	1	0	0	0	0	0	0	0	0	0	0	1	0	0	0
ACTN1	3	1	3	1	2	5	2	5	0	2	0	6	0	1	1	4	6	1	2	1	1	6	3	0	1	0	1	0	2	0	0	2	0	0	1	1	2	1	0	0	0	0	5	2	10	0	10	0	1
AKT2	1	1	2	1	0	3	0	1	1	3	2	7	1	3	0	2	5	0	3	1	0	4	1	0	2	0	0	1	0	1	0	1	1	4	1	0	0	2	0	0	0	0	0	1	1	0	0	1	0
AAK1	0	0	1	0	1	2	2	2	1	1	0	5	2	2	2	2	7	0	1	0	0	3	0	0	0	3	0	1	1	0	0	3	1	0	2	2	1	1	0	1	0	2	5	1	4	0	2	0	4
CD83	0	0	0	0	0	0	0	0	0	0	0	0	0	0	0	0	0	0	0	0	0	0	0	0	0	0	0	0	0	0	0	0	0	0	0	0	0	0	4	0	0	0	0	5	3	0	0	0	0
THBD	0	0	0	0	0	0	0	0	0	0	0	0	0	0	0	0	0	0	0	0	0	0	0	0	0	0	0	0	0	0	0	0	0	0	0	0	0	0	0	0	0	0	0	0	0	0	0	0	0
NRP1	0	0	0	0	1	1	0	0	0	0	0	0	0	0	0	2	0	0	0	0	0	0	0	0	0	0	0	0	0	0	0	0	0	0	0	0	0	1	0	0	0	0	0	0	1	0	0	0	1
ITGAM	0	0	0	0	0	0	0	0	0	0	0	0	0	0	0	0	0	0	0	0	0	0	0	0	0	0	0	0	0	0	0	0	0	0	0	0	0	0	0	0	0	0	0	0	5	1	0	0	2
CCL18	0	0	0	0	0	0	0	0	0	0	0	0	0	0	0	0	97	1	1	0	0	1	0	0	0	0	0	0	0	0	0	0	0	0	0	0	1	0	0	0	0	0	0	0	50	1	0	0	0
CD163	0	0	0	0	0	0	0	0	0	0	0	0	0	0	0	0	0	0	0	0	0	0	0	0	0	0	0	0	0	0	0	0	0	0	2	0	0	0	5	0	0	0	0	1	3	2	0	0	5
MCAM	0	0	0	0	0	0	0	0	0	0	0	0	0	0	0	0	0	0	0	0	0	0	0	0	0	0	0	0	0	0	0	0	0	0	0	0	0	0	0	0	0	0	0	0	0	0	0	0	0
CD36	0	0	0	0	0	0	0	0	0	0	0	0	0	0	0	0	0	0	0	0	0	0	0	0	0	0	0	0	0	0	0	0	0	0	0	0	0	0	0	0	0	0	0	0	0	0	0	0	0
CD4	2	0	0	4	4	2	0	2	0	2	0	2	1	4	0	7	1	2	3	0	0	3	0	0	2	0	0	0	0	0	0	0	0	0	0	2	0	0	1	1	0	0	0	0	3	0	0	1	4
CD8A	0	0	0	0	0	0	0	0	0	0	0	0	0	0	0	0	0	0	0	0	0	0	0	0	0	0	0	0	0	0	0	0	0	0	0	0	0	0	0	0	0	0	0	0	0	0	0	0	0
GNLY	0	0	0	0	0	0	0	0	0	0	0	0	0	0	0	0	0	0	0	0	0	0	0	0	0	0	0	0	0	0	0	0	0	0	1	0	0	0	0	0	0	0	0	0	0	0	0	15	0
CD19	0	0	0	0	0	0	0	0	0	1	0	0	0	1	0	1	0	0	0	0	0	0	0	0	0	0	0	0	0	0	0	0	0	0	0	0	0	0	0	0	0	0	0	0	0	0	0	0	0
[truncated: 173 more columns]
